# Supplementary material for: GLP-1R–positive neurons in the lateral septum mediate the anorectic and weight-lowering effects of liraglutide in mice
Source: J Clin Invest. 2024 Sep 3;134(17):e178239. doi: 10.1172/JCI178239 (PMC11364389; doi:10.1172/JCI178239)
Supplement: Supporting data values [file jci-134-178239-s043.xlsx]

## Sheet: Fig.1B
GLP-1R Expression
dLS	VP	LH	PVN	Arc	DMH	APN	Pn	DG	ECu	LRt	AP
915.079	34.7734	113.542	941.667	808.333	239.286	262.111	615.958	170.714	679.464	127.64	790.476
593.725	24.7009	144.413	707.143	790	373.81	286.905	475.45	331.491	651.389	252.797	766.667
830.128	32.3077	170.312	835	860.795	329.444	288.542	704.872	149.006	681.667	254.615	633.333
c-Fos Expression
	Saline				Liraglutide
AP	2	0	8	4.5	137.5	109.5	44.5	81.5
LRt	210	118.5	73	108	148.5	114	92.5	105
ECu	52	68.5	47.5	27.5	27	57	38	32
DG	51.5	23	39	8.5	16	22	27	20.5
Pn	1163.5	922.5	893.5	826.5	760.5	497	940.5	740
APN	28.5	7.5	16	11	13.5	5	11	19
DMH	32	59.5	64.5	41.5	69	92	56	53
Arc	70.5	77	155.5	70	103.5	134.5	66.5	77.5
PVN	13	36.5	43	25.5	75	117	84	133.5
LH	236	96.5	190.5	248	97	280	252	138
VP	12.5	6	11	10.5	3.5	8.5	7	5
dLS	26	44.5	29	17.5	122	69.5	90	73

## Sheet: Fig.1E
fos+&GLP-1R+			fos+&GLP-1R-
saline	Liraglutide		saline	Liraglutide
5	36		9	9
9	30		10	8
7	33		11	7
	66			14

## Sheet: Fig.1H
Amplitude			Frequency
Control	Liraglutide		Control	Liraglutide
7.54	11.28		0.725	1.53333
7.32	16.15		0.666667	0.633333
8.01	11.89		0.525	0.641667
12.713	16.614		5.425	2
23.15	35.637		2.35	0.383333
6.2	8.6		7.175	5.63333
16.14	19.9		1.01667	1.76667

## Sheet: Fig.2B
LacZ	sgGLP-1R
616.667	60.6667
392.333	16
361.667	55
426	24.3333
439.333	50.3333

## Sheet: Fig.2C
2 hrs - food intake
	Saline											Liraglutide
LacZ	0.91	1.23	1.11	0.89	0.97	0.87	0.78	1.32	0.75	0.9		0.73	0.71	0.72	0.47	0.35	0.51	0.5	0.51	0.4	0.5
GLP-1R	1.04	1.03	1	0.96	0.92	0.87	1.47	0.84	0.93	0.42	0.9	1.18	1.15	0.64	0.82	1.17	0.48	1.02	0.51	1.02	0.47	0.78
24 hrs - food intake
	Saline											Liraglutide
LacZ	5.52	6.37	4.99	4.93	5.28	4.74	6.42	6.52	5.54	6.22		2.54	4.39	3.24	2.9	4.05	3.44	4.52	4.22	3.96	3.62
GLP-1R	6.31	6.58	5.26	5.65	5.57	4.24	5.68	5.64	5.96	4.92	3.78	4.59	5.6	4.11	5.02	4.65	3.94	4.38	4.16	5.38	3.94	4.64
		bodyweight
		LacZ	GLP-1R
		-1.03	0.06
		-0.06	0.35
		-0.44	0.44
		0.21	-0.01
		-0.67	0.84
		-1.66	-0.15
		-1.17	-0.28
		-1.05	0.25
		-0.8	0.19
		-1.16	-0.48
			-0.89

## Sheet: Fig.2D
2 hrs - food intake
	Saline											Liraglutide
LacZ	0.65	0.69	0.37	0.56	0.59	0.53	0.37	0.61	0.79	0.8		0.13	0.37	0.24	0.23	0.3	0.11	0.07	0.13	0.31	0.36
GLP-1R	0.65	0.58	0.4	0.59	0.55	0.51	0.52	0.61	0.57	0.65	0.69	0.44	0.4	0.35	0.28	0.36	0.29	0.38	0.55	0.4	0.35	0.42
24 hrs - food intake
	Saline											Liraglutide
LacZ	4.12	4.95	3.23	2.95	4.64	3.49	3.14	3.53	2.99	3.49		2.77	2	2.2	1.93	2.98	1.89	1.26	1.4	1.89	0.83
GLP-1R	3.85	4.37	2.49	3.95	3.77	4	2.47	3.61	3.34	3.31	3.57	2.91	3.28	2.84	3.14	3	2.81	1.47	2.69	2.15	2.3	2.55
		bodyweight
		LacZ	GLP-1R
		-1.24	-0.27
		-1.7	-0.3
		-1.08	0.24
		-0.19	-0.2
		-0.41	-0.05
		-0.84	-0.3
		0.1	-0.45
		-0.21	-0.54
		-0.49	-0.42
		-0.6	-0.4
			-0.2

## Sheet: Fig.2E
2 hrs - food intake
	Saline											Liraglutide
LacZ	0.53	0.62	0.63	0.42	0.63	0.96	0.65	0.68	0.86	0.59		0.32	0.12	0.24	0.23	0.3	0.16	0.31	0.28	0.41	0.28
GLP-1R	0.9	0.61	0.74	0.48	0.59	0.94	0.83	0.68	0.71	0.9	1.4	0.66	0.36	0.56	0.19	0.25	0.68	0.48	0.28	0.49	0.38	0.65
24 hrs - food intake
	Saline											Liraglutide
LacZ	3.88	3.66	3.41	3.82	3.78	5.73	4.18	4.82	4.98	5.36		2.43	2.39	2.03	1.57	2.13	3.48	2.42	2.84	3.24	2.76
GLP-1R	4.26	4.09	5.58	4.48	3.73	5.86	5.3	4.21	4.97	5.48	6.03	3.45	2.63	4.12	2.11	2.67	3.49	3.64	2.82	3.1	4.1	3.83
		bodyweight
		LacZ	GLP-1R
		-0.91	-0.63
		-1.11	-0.82
		-1.38	-1.15
		-1.48	-0.97
		-1.17	-0.06
		-0.67	-0.45
		-0.85	0
		-0.68	-0.47
		-0.26	-0.45
		-1.17	-0.28
			-0.3

## Sheet: Fig.2F
2 hrs - food intake
	Saline											Liraglutide
LacZ	0.44	0.53	0.3	0.56	0.55	0.54	0.67	0.48	0.27	0.92		0.2	0.04	0.1	0.05	0.06	0.06	0.23	0.25	0.12	0.2
GLP-1R	0.74	0.36	0.64	0.75	0.54	0.45	0.32	0.44	0.56	0.56	0.38	0.24	0.19	0.11	0.43	0.23	0.27	0.21	0.3	0.34	0.38	0.32
24 hrs - food intake
	Saline											Liraglutide
LacZ	4.15	3.03	4.26	3.34	3.56	2.8	3.12	3.43	2.8	3.55		1.07	1.47	2.13	0.95	1.34	1.53	1.85	1.75	1.6	2.29
GLP-1R	4.5	5.86	3.07	3.42	3.12	5.16	3.98	3.42	3.02	3.32	3.21	2.22	3	1.98	1.98	1.4	3.8	2.94	2.13	2.2	2.04	1.97
			LacZ	GLP-1R
			-1.3	-0.64
			-1.68	-1.02
			-2.49	-0.77
			-1.81	-0.76
			-1.33	-0.53
			-1.29	-0.37
			-0.91	-0.83
			-1.09	-1.2
			-1.44	-1.16
			-1.44	-1.15
				-1.14

## Sheet: Fig.2G
2 hrs - food intake
	Saline											Liraglutide
LacZ	0.44	0.64	0.54	0.68	0.44	0.4	0.44	0.41	0.7	0.74		0.08	0.22	0.22	0.2	0.22	0.28	0.1	0.28	0.32	0.32
GLP-1R	0.56	0.62	0.76	0.6	0.54	0.51	0.6	0.45	0.69	0.62	0.68	0.4	0.24	0.42	0.39	0.48	0.18	0.33	0.23	0.27	0.42	0.28
24 hrs - food intake
	Saline											Liraglutide
LacZ	3.44	4.77	3.26	3.05	3.63	5.6	3.39	5.76	4	4		1.97	2.46	1.73	1.76	1.55	3.78	1.4	2.88	2.24	1.9
GLP-1R	5.58	5.48	4.24	5.46	4.42	4.52	4.74	3.52	3.84	3.43	3.06	3.34	4.28	2.96	4.62	2.8	2.88	2.8	2.91	2.45	2.73	2.23
		LacZ	GLP-1R
		-0.8	-0.85
		-1.64	-0.95
		-1	-0.45
		-1.01	-0.54
		-1.41	-0.89
		-1.08	-0.57
		-0.92	-0.69
		-0.97	-0.46
		-0.49	-0.64
		-0.59	-0.2
			-0.58

## Sheet: Fig.2H
2 hrs - food intake
	Saline											Liraglutide
LacZ	0.58	0.32	0.54	0.67	0.68	0.5	0.67	0.72	0.48	0.54		0.04	0.06	0.36	0.01	0.06	0.04	0.02	0.21	0.08	0.1
GLP-1R	0.57	0.72	0.45	0.4	0.69	0.68	0.69	0.72	0.48	0.53	0.59	0.39	0.48	0.23	0.19	0.6	0.1	0.15	0.3	0.03	0.07	0.07
24 hrs - food intake
	Saline											Liraglutide
LacZ	3.66	2.64	4.04	3.56	4.19	3.82	4.1	3.72	3.59	3.94		1.09	0.78	0.13	1.05	2.2	1.79	0.8	2.01	1.39	1.42
GLP-1R	5.66	3.13	3.35	3.49	3.08	3.68	3.32	3.37	3.5	3.79	3.17	3.8	1.29	2.39	3.38	1.87	1.35	1.5	2.47	1.25	1.73	1.43
			LacZ	GLP-1R
			-1.73	-0.72
			-1.51	-1.42
			-1.85	-1.3
			-1.41	-0.69
			-1.23	-0.96
			-1.33	-1.55
			-2.32	-1.07
			-1.42	-1.28
			-2.23	-1.85
			-2.5	-1.43
				-1.52

[truncated: 60 more sheets: Fig.2J, Fig.2K, Fig.3B, Fig.3C, Fig.3D, Fig.3E, Fig.3H, Fig.3I, Fig.3J, Fig.3K, Fig.3L, Fig.4F, Fig.4J, Fig.4L, Fig.5B, Fig.5D, Fig.5E, Fig.5G, Fig.5H, Fig.5K …]
